# Supplementary material for: Corrosion Inhibition Coating Based on the Self-Assembled Polydopamine Films and Its Anti-Corrosion Properties
Source: Polymers (Basel). 2022 Feb 18;14(4):794. doi: 10.3390/polym14040794 (PMC8875011; doi:10.3390/polym14040794)
Supplement: Supplementary file 1 [file polymers-14-00794-s001.zip]

Archive with 1 entries (1 files):
- polymers-1494230-supplementary.pdf
